# Supplementary material for: Challenges in diagnosis of clinical and subclinical Plasmodium falciparum infections in Ghana and feasibility of reactive interventions to shrink the subclinical reservoir
Source: Malar J. 2024 Sep 10;23:272. doi: 10.1186/s12936-024-05096-6 (PMC11389207; doi:10.1186/s12936-024-05096-6)
Supplement: Supplementary file 1 — Supplementary Material 1: Database [file 12936_2024_5096_MOESM1_ESM.txt]

Sample ID	Hospital (0) or Household (1)	Household Type (Index 1, Neighbor 2, Control 3)	Household ID	Expert Microscopy	Field Microscopy	RDT- LDH	RDT- HRP2	RDT- overall	qPCR	Age	Travel (Yes 1, No 0)	Gender (F 0, M 1)	Bed Net Use	Stay Outside (after 6 pm 1, after 8 pm 2, after 10 pm 3)	PCR quantity
MKRD-0001	0			0	0	0	0	0	1	19	1	0		2	0.022
MKRD-0002	0			0	0	0	0	0	0	50	0	0		1	0
MKRD-0003	0			0	0	0	1	1	1	45	0	0		1	21.069
MKRD-0004	0			0	0	0	0	0	1	17	0	0		2	0.021
MKRD-0005	0			0		0	0	0	0		0	1		2	0
MKRD-0006	0			0	0	0	0	0	0	2	0	0		2	0
MKRD-0007	0			0		0	1	1	1	22	0	1	1	3	0.041
MKRD-0008	0			0		0	0	0	0	35	0	0	0	2	0
MKRD-0009	0			0	0	0	0	0	0	30	0	0	1		0
MKRD-0010	0			1		1	1	1	1	25	1	0	0	2	1,782.077
MKRD-0011	0			0		0	0	0	0	22	1	0	0	2	0
MKRD-0012	0			0	0	0	0	0	0	2	1	1	1		0
MKRD-0013	0			0		0	0	0	1	30	0	0	1	2	0.634
MKRD-0014	0			0		0	0	0	0	18	1	0	1	2	0
MKRD-0015	0			0	1	0	1	1	1	65	0	0	1	2	18.233
MKRD-0016	0			0	0	0	0	0	0	59	0	0	1	2	0
MKRD-0017	0			0		0	0	0	0	29	0	0	1	2	0
MKRD-0018	0			0		0	0	0	0	33	0	0	1	2	0
MKRD-0019	0			0		0	0	0	1	32	0	0	0		0.070
MKRD-0020	0			0	0	0	0	0	0	44	0	0	1	1	0
MKRD-0021	0			0	0	0	0	0	1	17	1	0	1	2	72.557
MKRD-0022	0			0	0	0	1	1	1	33	1	0	1	1	2.786
MKRD-0023	0			0		0	0	0	0	42	0	0	1	2	0
MKRD-0024	0			0		1	1	1	1	21	0	0	1	3	271.095
MKRD-0025	0			0	0	0	0	0	0	2	0	1	1	2	0
MKRD-0026	0			0		1	1	1	1	40	0	0	1	2	172.141
MKRD-0027	0			0		0	0	0	0	23	0	0	0	3	0
MKRD-0028	0			0		0	0	0	0	23	0	0	0	2	0
MKRD-0029	0			0		0	1	1	0	26	1	0	0	2	0
MKRD-0030	0			0		0	0	0	0	7	0	0	1	1	0
MKRD-0031	0			0		0	0	0	0	50	0	1	0	2	0
MKRD-0032	0			0	0	0	0	0	0	4	0	0	0	1	0
MKRD-0033	0			0	0	1	1	1	1	54	1	1	1	2	176.253
MKRD-0034	0			1	1	1	1	1	0	26	1		0	3	0
MKRD-0035	0			1		1	1	1	1	16	0	1	1	3	675.552
MKRD-0036	0			1		0	0	0	1	23	0	0	1	3	0.081
MKRD-0037	0			0		0	1	1	1	5	0	1	0		24.095
MKRD-0038	0			0		0	0	0	0	3	0	0	1	1	0
MKRD-0039	0			1		1	1	1	1	24	0	1	1	2	368.211
MKRD-0040	0			1		1	1	1	1	16	0	0	1	2	46,957.059
MKRD-0041	0			1		1	1	1	1	22	0	0	0	2	2,660.083
MKRD-0042	0			0		0	0	0	1	48	1	0	1	2	0.004
MKRD-0043	0			1		1	1	1	1	2	0	1	1	3	20,867.102
MKRD-0044	0			0		0	0	0	0	55	0	1	1	2	0
MKRD-0045	0			0	0	0	0	0	0	10	0	1	1	2	0
MKRD-0046	0			0		0	0	0	1	42	0	0	1	2	0.821
MKRD-0047	0			1		1	1	1	1	4	0	0	0	2	1,646.453
MKRD-0048	0			1	1	1	1	1	1	22	1	1	0	2	2,832.704
MKRD-0049	0			0		1	1	1	1	2	0	0	1	2	39.997
MKRD-0050	0			0	0	1	1	1	1	3	0	0	1	2	2,364.163
MKRD-0051	0			0		0	0	0	1	50	0	0	1	2	115.221
MKRD-0052	0			0	0	0	0	0	1	45	0	0	1	3	0.833
MKRD-0053	0			0	0	0	0	0	0	21	0	0	1	2	0
MKRD-0054	0			0		0	0	0	0	49	0	1	1	2	0
MKRD-0055	0			0		0	0	0	0	25	1	0	0	1	0
MKRD-0056	0			1		1	1	1	1	6	0	1	1	2	39,448.965
MKRD-0057	0			0	0	0	0	0	0	4	0	1	1	3	0
MKRD-0058	0			0	0	0	1	1	1	70	0	0	1	3	324.781
MKRD-0059	0			0	0	0	0	0	0		0	1	1	1	0
MKRD-0060	0			0		0	0	0	1	38	0	1	0	2	1.781
MKRD-0061	0			0		0	1	1	1	70	1	1	1	2	0.201
MKRD-0062	0			0		0	0	0	0	7	0	0	0	2	0
MKRD-0063	0			0	0	0	0	0	0	12	1	1	1	2	0
MKRD-0064	0			0		0	0	0	0	71	1	1	1	2	0
MKRD-0065	0			0		0	0	0	1	22	0	0	1	1	0.254
MKRD-0066	0			0		0	0	0	0	28	1	0	1	2	0
MKRD-0067	0			1	1	1	1	1	1	5	1	0	1	2	18,929.611
MKRD-0068	0			1	1	1	1	1	1	16	0	0	1	2	35,931.961
MKRD-0069	0			0	0	0	0	0	1	22	0	0	0	2	0.238
MKRD-0070	0			0	0	0	0	0	0	36	1	1	1	1	0
MKRD-0071	0			0	0	0	0	0	0	4	0	0	1	1	0
MKRD-0072	0			1		1	1	1	1		1		1	2	1,094.658
MKRD-0073	0			0	0	0	0	0	0	52	0	1	1	3	0
MKRD-0074	0			0		0	0	0	1	25	0	0	0	2	55.990
MKRD-0075	0			0	0	0	0	0	0	56	0	0	1	3	0
MKRD-0076	0			1	0	1	1	1	1	12	0	0	1	2	268.194
MKRD-0077	0			0	1	0	1	1	1	29	0	0	1	3	0.415
MKRD-0078	0			0		0	0	0	0		0	0	1	2	0
MKRD-0079	0			0		0	0	0	0	59	0	0	1	1	0
MKRD-0080	0			0		0	0	0	0	40	0	0	1	3	0
MKRD-0081	0			0		0	1	1	1	36	0	1	1	3	0.422
MKRD-0082	0			0		0	0	0	0	6	0	1	1	2	0
MKRD-0083	0			0		0	0	0	0		0	1	1	2	0
MKRD-0084	0			0		0	0	0	0	60	0	0	1	3	0
MKRD-0085	0			0	0	0	1	1	0	34	0	0	1	2	0
MKRD-0086	0			0		0	0	0	0		1	0	1	1	0
MKRD-0087	0			0		0	0	0	0	24	0	0	1	2	0
MKRD-0088	0			0	0	0	0	0	0	39	0		1	2	0
MKRD-0089	0			0	0	0	0	0	0	2	0	1	1	2	0
MKRD-0090	0			0		0	0	0	0	16	0	0	1	2	0
MKRD-0091	0			0	1	0	0	0	0	11	0	1	1	3	0
MKRD-0092	0			0	0	0	1	1	1	19	1		0	3	7.267
MKRD-0093	0			0		0	0	0	0	30	1	0	0	2	0
MKRD-0094	0			1		1	0	1	0	17	0	1	1	2	0
MKRD-0095	0			0		0	0	0	0	58	1	0	0	3	0
MKRD-0096	0			0	0	0	0	0	1	23	1	0	1	2	0.721
MKRD-0097	0			0	0	0	0	0	0	18	0	0	1	2	0
MKRD-0098	0				0	0	0	0	1	39	0	0	1	1	0.104
MKRD-0099	0			0		0	0	0	1	24	0	0	1	2	1.918
MKRD-0100	0			0	0	0	1	1	1	11	0	1	1	1	16.437
MKRD-0101	0			0		0	0	0	0	28	0	0	1	3	0
MKRD-0102	0			0		0	0	0	0	35	0	0	1	2	0
MKRD-0103	0			0		0	0	0	0	29	0	0	1	3	0
MKRD-0104	0			0	1	0	1	1	0	27	1	0	0	3	0
MKRD-0105	0			1	1	1	1	1	1	19	0	0	1	3	20,498.453
MKRD-0106	0			0	0	0	0	0	1	30	0	0	1	2	0.065
MKRD-0107	0			0		0	0	0	1	2	1		1	1	2.054
MKRD-0108	0			0	0	0	0	0	1	39	1	0	1	2	0.068
MKRD-0109	0			1		1	1	1	1	40	1	0	1	3	6,195.173
MKRD-0110	0			0		0	0	0	0		0		1	2	0
MKRD-0111	0			0	0	0	0	0	0		0	1	1	2	0
MKRD-0112	0			0	0	0	0	0	1	36	0	0	1	2	1.035
MKRD-0113	0			0		0	0	0	1		0	0	1	2	0.959
MKRD-0114	0			1	0	1	1	1	1	19	0	0	1	2	11,198.389
MKRD-0115	0			0		0	0	0	1	60	1	1	1	2	0.635
MKRD-0116	0			0		0	0	0	0	34	1	0	1	1	0
MKRD-0117	0			0		1	1	1	1	24	0	0	1	3	67.491
MKRD-0118	0			0	0	0	0	0	0	6	0	0	1	2	0
MKRD-0119	0			0		0	0	0	1	60	1	0	1	2	0.621
MKRD-0120	0			0		0	1	1	1	3	1	1	1	1	3.116
MKRD-0121	0			0		0	0	0	1	31	0	0	1	2	5.848
MKRD-0122	0			0		0	0	0	0	27	0	0	1	2	0
MKRD-0123	0			1	1	1	1	1	1	26	1	0	1	2	53,665.188
MKRD-0124	0			0		0	0	0	1	45	1	0	1	2	0.338
MKRD-0125	0			0	0	0	0	0	1	75	1	0	1	1	0.609
MKRD-0126	0			0		0	0	0	1	2	0	1	1	2	108.379
MKRD-0127	0			0		1	1	1	1	11	0	1	1	2	728.793
MKRD-0128	0			0		0	0	0	1	69	0	1	1	2	5.329
MKRD-0129	0			0		0	0	0	0	45	0	1	1	2	0
MKRD-0130	0			0		0	0	0	0	18	0	1	0	2	0
MKRD-0131	0			0		0	1	1	1	13	0	0	1	2	51.131
MKRD-0132	0			0	0	0	0	0	0		1	0	1	2	0
MKRD-0133	0			0	0	0	0	0	1	31	1	0	1	3	10.449
MKRD-0134	0			0		0	0	0	1	38	1	1	1	3	2.140
MKRD-0135	0			0		0	0	0	1		1		1	2	2.723
MKRD-0136	0			0		0	0	0	0		1	1	1	1	0
MKRD-0137	0			0		0	0	0	0	43	0	0	1	2	0
MKRD-0138	0			1		1	1	1	1	4	0	0	1	2	37,275.742
MKRD-0139	0			0	0	0	1	1	1	32	0	1	1	2	8.744
MKRD-0140	0			1		1	1	1	1	10	0	0	1	2	22,409.676
MKRD-0141	0			0	0	0	1	1	1	46	0	0	1	2	30.017
MKRD-0142	0			0	0	0	1	1	1	5	0	1	1	1	2.025
MKRD-0143	0			0	0	0	0	0	1	39	0	0	1	2	0.288
MKRD-0144	0			0		0	0	0	0	70	0	0	1	2	0
MKRD-0145	0			1		1	1	1	1	15	0	1	1	1	21,569.061
MKRD-0146	0			0		0	0	0	1	50	0	0	1	2	5.976
MKRD-0147	0			0		0	0	0	0	19	0	0	0	2	0
MKRD-0148	0			0		0	0	0	0	35	0	1	0	3	0
MKRD-0149	0			0		0	0	0	1	22	0	0	1	3	0.273
MKRD-0150	0			0		0	1	1	1	39	0	0	1	3	33.794
MKRD-0151	0			0		0	0	0	1	45	0	0	1	3	4.698
MKRD-0152	0			0		0	0	0	0	7	1	0	1	2	0
MKRD-0153	0			1		1	1	1	1	4	0	1	1	3	75,370.469
MKRD-0154	0			0		0	0	0	0	4	1	1	1	2	0
MKRD-0155	0			1		1	1	1	1	6	0	1	1	3	37,950.586
MKRD-0156	0			0		0	0	0	0		1	1	1	2	0
MKRD-0157	0			0	0	0	0	0	0	27	0	0	1	3	0
MKRD-0158	0			0	0	0	1	1	0	69	0	0	1	3	0
MKRD-0159	0			0		1	1	1	1	15	0	1	1	2	130.707
MKRD-0160	0			0		0	1	1	1	54	1	0	1	2	10.066
MKRD-0161	0			0		0	0	0	0	15	1	0	0	1	0
MKRD-0162	0			0		0	0	0	0	25	0	0	1	3	0
MKRD-0163	0			0		0	0	0	0	6	0	0	1	1	0
MKRD-0164	0			0		0	1	1	0	29	0	0	1	3	0
MKRD-0165	0			0		0	0	0	1	22	0	0	1	2	9.070
MKRD-0166	0			1		1	1	1	0	3	0	0	1	2	0
MKRD-0167	0			0	0	0	0	0	1		0	1	1	2	3.404
MKRD-0168	0			0		0	0	0	1	32	0	0	1	3	0.001
MKRD-0169	0			0		0	1	1	1	20	0	1	1	3	12.102
MKRD-0170	0			0		0	0	0	0	28	0	1	0	3	0
MKRD-0171	0			0		0	0	0	1	44	0	0	1	2	0.001
MKRD-0172	0			0		0	1	1	0	12	0	1	1	2	0
MKRD-0173	0			0		0	0	0	0	5	0	1	1	2	0
MKRD-0174	0			0		0	0	0	0	20	0	0	1	3	0
MKRD-0175	0			0		0	0	0	0	30	1	1	0	3	0
MKRD-0176	0			1		1	1	1	1		0	0	1	1	1,903.795
MKRD-0177	0			0		0	0	0	0	12	0	1	1	2	0
MKRD-0178	1	1	HH0067	0		0	0	0	1	28	0	1	1	3	0.004
MKRD-0179	1	1	HH0067	0		0	0	0	0	24	0	0	1	3	0
MKRD-0180	1	2	HH0067	0		0	0	0	0	39	1	1	1	3	0
MKRD-0181	1	3	HH0067	0		0	0	0	0	49	0	1	1	3	0
MKRD-0182	1	3	HH0067	0		0	0	0	1	38	0	1	0	2	0.012
MKRD-0183	1	2	HH0067	0		0	0	0	1	58	1	1	0	3	0.146
MKRD-0184	1	3	HH0067	0		0	0	0	1	37	0	1	1	2	0.182
MKRD-0185	1	1	HH0141	0		0	0	0	0	46	0	1	1	1	0
MKRD-0186	1	2	HH0141	0		0	0	0	0	51	0	0	0	2	0
MKRD-0187	1	2	HH0141	0		0	0	0	0	72	0	0	1	2	0
MKRD-0188	1	1	HH0141	0		0	0	0	1	20	1	0	1		0.015
MKRD-0189	1	1	HH0033	0		0	0	0	1	86	0	1	1	2	0.315
MKRD-0190	1	1	HH0033	0		0	0	0	0	16	0	0	1	2	0
MKRD-0191	1	2	HH0033	0		0	0	0	0	69	0	0	1	1	0
MKRD-0192	1	2	HH0033	0		0	0	0	0	53	0	0	1	2	0
MKRD-0193	1	1	HH0033	0		0	0	0	0	20	0	1	1	3	0
MKRD-0194	1	2	HH0033	0		0	0	0	0	63	0	1	0	3	0
MKRD-0195	1	2	HH0033	0		0	0	0	0	52	0	0	1	1	0
MKRD-0196	1	2	HH0033	0		1	1	1	1	50	0	0	1	2	3.265
MKRD-0197	1	1	HH0033	0		0	0	0	0	49	0	0	1	2	0
MKRD-0198	1	3	HH0067	0		0	0	0	0	40	1	1	0	3	0
MKRD-0199	0			0		0	0	0	0	4	0	0	1	2	0
MKRD-0200	0			0		0	0	0	0	30	0	0	1	2	0
MKRD-0201	0			0		1	1	1	1	3	0	1	1	2	299.744
MKRD-0202	0			0	0	0	0	0	0	2	0	1	1	2	0
MKRD-0203	0			0		0	0	0	1	3	0	1	1	1	0.482
MKRD-0204	0			0		0	1	1	1	32	0	0	1	2	29.304
MKRD-0205	0			1	1	1	1	1	1	2	0	1	1	1	314,212.906
MKRD-0206	0			0		0	0	0	1	58	0	1	1	3	0.049
MKRD-0207	0			0	0	0	0	0	1		0	0	1	2	0.028
MKRD-0208	0			1		1	1	1	1	20	1	0	0	3	531.079
MKRD-0209	0			0	1	0	0	0	0		0	0	1	1	0
MKRD-0210	0			0		0	0	0	1	33	1	1	1	1	0.462
MKRD-0211	0			1	1	1	1	1	1	2	0	0	1	1	491.378
MKRD-0212	0			0		0	0	0	0	4	0	0	1	1	0
MKRD-0213	0			0		0	0	0	1	76	0	1	1	2	5.943
MKRD-0214	0			1		1	1	1	1	18	0	0	1	2	4,993.787
MKRD-0215	0			1		1	1	1	1	12	0	0	1	2	22,502.334
MKRD-0216	0			0		0	0	0	0	48	0	1	0	2	0
MKRD-0217	0			1		1	1	1	1		0	0	1	1	50,776.102
MKRD-0218	0			1	1	1	1	1	1	1	1	1	1	2	19,937.445
MKRD-0219	0			0	0	0	1	1	1	20	0	0	1	1	3.579
MKRD-0220	0			0		0	1	1	0	18	0	0	1	1	0
MKRD-0221	0			1	1	1	1	1	1	5	0	1	1	2	70,446.625
MKRD-0222	0			0		0	0	0	0	28	0	0	0	3	0
MKRD-0223	0			1		1	1	1	1	5	0	1	0	2	56,638.977
MKRD-0224	0			0		0	0	0	1		0	1	0	1	0.113
MKRD-0225	0			0		0	0	0	0	3	1	0	1	2	0
MKRD-0226	0			1	1	1	1	1	1	25	0	0	1	1	2,655.022
MKRD-0227	0			0	0	0	0	0	0	61	0	0	1	2	0
MKRD-0228	0			1		1	1	1	1	6	0	0	1	1	7,812.636
MKRD-0229	0			0	0	0	0	0	1	40	0	0	1	1	18.747
MKRD-0230	0			1	1	1	1	1	1	38	0	0	1	2	209.287
MKRD-0231	0			0	0	0	1	1	1	10	0	1	1	2	0.075
MKRD-0232	0			0	0	0	0	0	1	44	0	1	1		6.751
MKRD-0233	1	1	HH0215	0		1	1	1	1	35	0	0	1	3	11.721
MKRD-0234	1	1	HH0215	0		0	1	1	1	9	0	1	1	2	1.148
MKRD-0235	1	1	HH0215	1		1	1	1	1	8	0	1	1	3	1,682.990
MKRD-0236	1	3	HH0215	1		1	1	1	1	11	0	1	1	2	3,035.536
MKRD-0237	1	1	HH0215	0		0	1	1	1	6	0	1	1	2	49.988
MKRD-0238	1	1	HH0215	0		0	1	1	1	6	0	0	1	2	0.927
MKRD-0239	1	2	HH0215	1		1	1	1	1	9	0	1	1	3	6,320.037
MKRD-0240	1	2	HH0215	0		1	1	1	1	11	0	1	1	3	122.935
MKRD-0241	1	3	HH0215	0		0	0	0	1	54	1	0	1	1	0.042
MKRD-0242	1	1	HH0215	0		1	1	1	1	48	0	1	1	2	132.741
MKRD-0243	1	2	HH0215	0		0	0	0	0	60	0	1	1	2	0
MKRD-0244	1	2	HH0215	0		0	0	0	1	38	0	0	1	3	0.143
MKRD-0245	1	3	HH0215	1		1	1	1	1	12	0	1	1	2	203.758
MKRD-0246	1	2	HH0215	0		0	0	0	0	50	0	0	1	3	0
MKRD-0247	1	3	HH0215	0		0	0	0	1	35	0	1	1	2	0.059
MKRD-0248	1	2	HH0215	1		1	1	1	1	6	0	1	1	2	263.736
MKRD-0249	1	3	HH0215	0		0	0	0	0	22	0	1	0	3	0
MKRD-0250	1	3	HH0215	0		0	0	0	0	48	0	1	1	2	0
MKRD-0251	1	3	HH0215	1		0	1	1	1	37	0	1	1	2	11.967
MKRD-0252	1	3	HH0215	1		1	1	1	1	5	0	0	1	1	1,128.845
MKRD-0253	1	3	HH0215	1		1	1	1	1	6	0	1	1	2	932.480
MKRD-0254	1	3	HH0215	1		1	1	1	1	2	0	0	1	1	4,511.962
MKRD-0255	1	3	HH0215	0		0	0	0	1	10	0	0	1	2	6.483
MKRD-0256	1	3	HH0215	0		0	0	0	0	25	0	0	1	2	0
MKRD-0257	1	3	HH0215	0		0	0	0	1	45	1	1	1	2	1.420
MKRD-0258	1	3	HH0215	0		0	0	0	0	65	0	1	0	3	0
MKRD-0259	1	1	HH0220	0		0	0	0	0	45	0	0	1	2	0
MKRD-0260	1	1	HH0220	0		0	0	0	0	80	0	0	1	1	0
MKRD-0261	1	1	HH0220	0		1	1	1	1	18	0	1	0	2	96.824
MKRD-0262	1	3	HH0220	0		0	0	0	1	14	0	0	1	2	74.046
MKRD-0263	1	3	HH0220	0		1	1	1	1	13	0	0	0	3	91.313
MKRD-0264	1	3	HH0220	0		0	1	1	1	20	0	0	1	1	56.768
MKRD-0265	1	3	HH0220	0		0	0	0	1	23	1	0	1	3	0.108
MKRD-0266	1	2	HH0220	0		0	1	1	1	13	0	1	1	2	40.236
MKRD-0267	1	3	HH0220	0		0	0	0	1	20	0	0	0	2	0.016
MKRD-0268	1	3	HH0220	0		0	0	0	1	26	1	0	0	2	18.802
MKRD-0269	1	3	HH0220	0		0	0	0	0	40	1	0	1	3	0
MKRD-0270	1	1	HH0220	0		0	0	0	0	59	0	1	1	2	0
MKRD-0271	1	1	HH0228	0		0	0	0	0	16	0	0	1	2	0
MKRD-0272	1	1	HH0228	0		0	0	0	0	13	0	1	1	2	0
MKRD-0273	1	1	HH0228	0		0	1	1	0	9	0	1	1	2	0
MKRD-0274	1	1	HH0228	0		0	0	0	0	26	0	1	0	3	0
MKRD-0275	1	1	HH0228	0		0	0	0	0	55	0	1	1	3	0
MKRD-0276	1	1	HH0228	1		0	1	1	1	55	0	0	0	2	40.076
MKRD-0277	1	1	HH0228	0		0	0	0	0	21	1	0	1	3	0
MKRD-0278	1	1	HH0228	0		0	0	0	0	18	1	0	1	3	0
MKRD-0279	0			0	0	0	0	0	1	17	1	0	1	2	4.326
MKRD-0280	0			1	0	1	1	1	1	38	0	0	1	2	1,620.231
MKRD-0281	0			0	0	0	0	0	0	36	0	0	1	1	0
MKRD-0282	0			1	1	1	1	1	1	3	0	0	1	2	176,093.156
MKRD-0283	0			0	0	0	0	0	1	21	0	0	1	1	187.145
MKRD-0284	0			0		0	1	1	0	1	0	0	1	1	0
MKRD-0285	0			0		0	0	0	0	47	0	0	1	2	0
MKRD-0286	0			0		0	0	0	1	63	0	0	1	2	0.412
MKRD-0287	0			0		0	0	0	0		0		1	1	0
MKRD-0288	0			0		1	1	1	1	5	0	1	1	1	60.100
MKRD-0289	1	2	HH0221	0		0	0	0	0	12	0	1	1	2	0
MKRD-0290	1	2	HH0221	0		0	0	0	0	11	0	1	1	2	0
MKRD-0291	1	2	HH0221	0		0	0	0	0	12	0	1	0	1	0
MKRD-0292	1	2	HH0221	0		0	0	0	0	10	0	1	1	2	0
MKRD-0293	1	1	HH0221	0		0	0	0	1	11	0	1	1	2	1.153
MKRD-0294	1	1	HH0221	0		1	1	1	1	12	0	1	1	2	438.429
MKRD-0295	1	3	HH0221			1	1	1	1	15	0	1	1	3	1,684.098
MKRD-0296	1	2	HH0221	0		0	0	0	0	13	0	1	0	2	0
MKRD-0297	1	1	HH0221	0		0	0	0	1	9	0	0	0	1	0.006
MKRD-0298	1	1	HH0221			0	0	0	1	9	0	0	1	2	0.010
MKRD-0299	1	1	HH0221	1		1	1	1	1	5	0	1	1	1	69,662.352
MKRD-0300	1	1	HH0221	0		0	0	0	1	85	0	0	1	1	14.125
MKRD-0301	1	1	HH0221	0		0	0	0	1	56	0	1	1	3	13.622
MKRD-0302	1	1	HH0221	0		0	0	0	0		0	0	1	1	0
MKRD-0303	1	1	HH0221	0		0	1	1	1	36	0	1	1	3	468.675
MKRD-0304	1	1	HH0221	0		0	1	1	1	60	0	1	1	2	2,668.009
MKRD-0305	1	1	HH0221	0		0	0	0	0	39	0	0	1	2	0
MKRD-0306	1	1	HH0221	0		0	1	1	1	4	0	1	0	1	0.685
MKRD-0307	1	3	HH0221	0		1	1	1	1	13	0	0	1	1	283.874
MKRD-0308	1	2	HH0221	1		1	1	1	1	9	0	0	0	1	132.108
MKRD-0309	1	3	HH0221	0		0	0	0	1	5	0	1	1	1	0.023
MKRD-0310	1	3	HH0221	0		0	0	0	1	6	0	0	0	2	2.751
MKRD-0311	1	2	HH0221	0		0	0	0	0	42	0	1	0	3	0
MKRD-0312	1	3	HH0221	0		0	0	0	0	10	0	0	1	1	0
MKRD-0313	1	2	HH0221	1		1	1	1	1	5	1	0	1	2	228.555
MKRD-0314	1	2	HH0221	0		0	0	0	1	6	0	1	0	1	36.868
MKRD-0315	1	2	HH0221	0		0	0	0	1	4	1	0	0	2	0.054
MKRD-0316	1	2	HH0221	0		1	1	1	1	12	0	0	0	2	19.668
MKRD-0317	1	2	HH0221	0		0	0	0	1	22	0	0	0	2	0.571
MKRD-0318	1	2	HH0221	0		0	0	0	0	32	0	0	1	3	0
MKRD-0319	1	2	HH0221	0		0	1	1	1	24	0	0	1	2	0.451
MKRD-0320	1	2	HH0221	0		0	0	0	1	15	0	0	0	2	0.403
MKRD-0321	1	1	HH0217	0		0	1	1	1	11	0	0	1	2	0.824
MKRD-0322	1	1	HH0217	0		0	0	0	1	60	0	0	1	2	0.025
MKRD-0323	1	1	HH0217	0		0	0	0	0	26	0	0	1	3	0
MKRD-0324	1	2	HH0217	0		0	0	0	0		0	1	1	1	0
MKRD-0325	1	2	HH0217	0		0	1	1	1	34	0	0	1	2	1.168
MKRD-0326	1	1	HH0217	0		0	0	0	1	22	1	0	0	2	0.141
MKRD-0327	1	2	HH0217	0		0	1	1	1	50	1	1	0	3	0.241
MKRD-0328	1	3	HH0217	0		0	0	0	1	45	0	0	0	3	0.483
MKRD-0329	1	3	HH0217	0		0	0	0	1	25	1	1	1	3	0.075
MKRD-0330	1	3	HH0217	0		0	1	1	1	35	0	1	1	3	0.802
MKRD-0331	1	2	HH0217	0		1	1	1	1	10	0	0	1	2	84.101
MKRD-0332	1	3	HH0217	0		0	0	0	0	58	0	1	0	2	0
MKRD-0333	1	2	HH0217	0		0	1	1	1	6	0	0	1	1	0.024
MKRD-0334	1	1	HH0217	0		0	0	0	1	19	0	0	1	1	0.105
MKRD-0335	1	3	HH0217	0		1	1	1	1	9	0	1	0	1	120.843
MKRD-0336	1	3	HH0217	0		0	0	0	1	38	1	1	1	3	0.825
MKRD-0337	1	3	HH0217	1		0	0	0	1	70	0	0	1	2	67.089
MKRD-0338	1	1	HH0217	0		0	1	1	1	25	0	1	1	2	10.395
MKRD-0339	1	3	HH0217	0		0	0	0	1	30	0	1	1	1	1.973
MKRD-0340	1	3	HH0217	0		0	0	0	0	21	0	0	1	2	0
MKRD-0341	1	3	HH0217	0		0	0	0	0	30	1	0	1	2	0
MKRD-0342	1	3	HH0217	1		1	1	1	1	16	1	1	0	3	6,835.104
MKRD-0343	1	3	HH0217	1		1	1	1	1	15	0	1	0	3	214.364
MKRD-0344	1	2	HH0217	0		0	0	0	0	55	0	0	1	2	0
MKRD-0345	1	3	HH0217	0		0	0	0	1	13	1	1	0	3	6.594
MKRD-0346	1	3	HH0217	0		1	1	1	1	18	0	1	1	3	175.683
MKRD-0347	1	3	HH0217	0		0	0	0	1	19	1	0	0	1	5.064
MKRD-0348	1	3	HH0217	1		1	1	1	1	13	1	1	0	3	172.720
MKRD-0349	1	3	HH0217	1		1	1	1	1	23	0	1	1	3	5,121.709
MKRD-0350	1	2	HH0217	0		0	0	0	0	50	0	0	0	2	0
MKRD-0351	1	3	HH0217	0		0	0	0	1	4	0	0	0	1	0.010
MKRD-0352	1	2	HH0217	0		0	0	0	1	17	0	1	0	3	1.071
MKRD-0353	1	2	HH0217	0		0	1	1	1	10	0	1	0	2	0.102
MKRD-0354	1	3	HH0217	0		0	0	0	1	20	0	1	1	3	0.481
MKRD-0355	1	3	HH0217	0		0	0	0	1	23	1	1	0	3	0.019
MKRD-0356	1	3	HH0217	0		0	0	0	0	52	0	1	1	2	0
MKRD-0357	1	3	HH0217	0		1	1	1	1	14	0	1	1	2	27.010
MKRD-0358	1	3	HH0217	0		0	1	1	0	21	0	0	0	2	0
MKRD-0359	1	3	HH0217	0		0	1	1	1	55	0	1	1	1	20.799
MKRD-0360	1	3	HH0217	0		0	0	0	1	12	0	1	0	3	6.936
MKRD-0361	1	3	HH0217	0		0	0	0	0	15	1	1	1	3	0
MKRD-0362	1	3	HH0217	0		0	0	0	1	13	0	1	1	2	0.030
MKRD-0363	1	3	HH0217	0		0	0	0	1	13	0	1	1	3	0.635
MKRD-0364	0			0		1	1	1	1	2	0	0	1	2	86.975
MKRD-0365	0			0		0	1	1	1	21	0	0	1	2	4.192
MKRD-0366	0			0		0	0	0	0	27	0	0	1	3	0
MKRD-0367	0			0		0	0	0	1	20	0	1	1	3	0.074
MKRD-0368	0			0		1	1	1	1	1	0	1	1	1	114.156
MKRD-0369	1	1	HH0223	0		0	0	0	0	34	0	0	0	3	0
MKRD-0370	1	1	HH0223	0		0	1	1	1	13	0	0	0	3	5.200
MKRD-0371	1	1	HH0223	1		1	1	1	1	11	0	1	0	1	2,426.609
MKRD-0372	1	1	HH0223	1		1	1	1	1	7	1	0	0	3	5,120.230
MKRD-0373	1	1	HH0223	0		0	1	1	1	18	0	1	1	3	27.372
MKRD-0374	1	1	HH0223	0		0	0	0	1	5	0	0	0	1	2.309
MKRD-0375	1	1	HH0223	0		0	0	0	1	2	0	1	0	1	0.221
MKRD-0376	1	1	HH0223	0		0	0	0	1	22	1	0	0	3	0.006
MKRD-0377	1	2	HH0223	0		0	0	0	1	9	0	1	1	1	0.241
MKRD-0378	1	1	HH0223	1		1	1	1	1	14	0	1	0	3	979.257
MKRD-0379	1	1	HH0223	0		0	0	0	1	27	0	0	0	3	1.087
MKRD-0380	1	3	HH0223	1		1	1	1	1	12	0	1	1	3	288.968
MKRD-0381	1	3	HH0223	1		1	1	1	1	12	0	1	1	3	29,137.586
MKRD-0382	1	2	HH0223	0		0	0	0	1	44	1	0	1	3	13.162
MKRD-0383	1	2	HH0223	1		0	1	1	1	13	0	0	1	3	176.452
MKRD-0384	1	2	HH0223	0		0	0	0	1	16	1	0	1	3	0.612
MKRD-0385	1	3	HH0223	1		1	1	1	1	47	0	0	0	3	676.121
MKRD-0386	1	2	HH0223	0		0	1	1	1	15	0	0	1	3	84.491
MKRD-0387	1	3	HH0223	0		0	1	1	1	10	0	0	0	2	0.738
MKRD-0388	1	3	HH0223	0		0	1	1	0	21	1	0	0	2	0
MKRD-0389	1	3	HH0223	1		1	1	1	1	23	0	0	0	3	7,355.839
MKRD-0390	1	3	HH0223	1		0	0	0	1	18	0	0	0	3	367.555
MKRD-0391	0			1		1	1	1	1	3	0	0	1	2	91,143.883
MKRD-0392	0			0	0	0	0	0	1	26	1	0	1	3	0.026
MKRD-0393	0			0	0	0	0	0	0	31	0	1	1	3	0
MKRD-0394	0			0		0	0	0	0	39	0	1	1	2	0
MKRD-0395	0			0	0	0	0	0	0	5	0	1	0	2	0
MKRD-0396	0			0		0	0	0	0	3	1	1	1	1	0
MKRD-0397	0			1		0	0	0	1	7	0	1	1	2	119,369.492
MKRD-0398	0			0		0	0	0	0	32	1	0	0		0
MKRD-0399	0			1	1	1	1	1	1	23	0	0	1	2	7,352.511
MKRD-0400	0			0		0	0	0	0		0	0	1	1	0
MKRD-0401	0			0		0	0	0	0		0	0	1	1	0
MKRD-0402	0			0	0	0	0	0	0	18	0	0	1	2	0
MKRD-0403	0			0	0	1	1	1	1	17	0	0	1	2	0.842
MKRD-0404	0			0	0	0	0	0	0	28	0	1	1	2	0
MKRD-0405	0			0	0	0	0	0	0	17	0	0	1	2	0
MKRD-0406	0			1	0	1	1	1	1	10	0	1	1	2	1,159.567
MKRD-0407	0			0	0	0	0	0	1	9	0	0	1	2	0.164
MKRD-0408	0			1	1	1	1	1	1	2	0	0	1	1	102,573.273
MKRD-0409	1	1	HH0368	0		0	0	0	1	7	0	0	1	2	269.471
MKRD-0410	1	1	HH0368	1		1	1	1	1	30	0	0	1	3	610.364
MKRD-0411	1	1	HH0368	1		1	1	1	1	12	0	0	0	2	10,966.896
MKRD-0412	1	1	HH0368	0		0	0	0	1	44	0	0	0	3	41.066
MKRD-0413	1	3	HH0368	0		0	0	0	1	34	0	1	1	2	0.551
MKRD-0414	1	3	HH0368	0		0	1	1	0	2	0	0	1	1	0
MKRD-0415	1	3	HH0368	0		0	0	0	0	29	0	0	1	3	0
MKRD-0416	1	3	HH0368	0		0	0	0	0	53	0	1	0	3	0
MKRD-0417	1	3	HH0368	0		0	0	0	1	44	1	0	1	2	0.079
MKRD-0418	1	3	HH0368	0		0	0	0	0	21	1	0	0	2	0
MKRD-0419	1	1	HH0368	0		0	0	0	0	27	0	0	1	3	0
MKRD-0420	1	3	HH0368	0		0	0	0	0	38	0	0	1	2	0
MKRD-0421	1	3	HH0368	0		0	0	0	1	45	0	0	1	3	10.984
MKRD-0423	1	3	HH0368	0		0	0	0	1	20	0	0	1	2	0.913
MKRD-0424	1	1	HH0368	0		0	1	1	1	18	0	0	1	1	25.130
MKRD-0425	1	3	HH0368	0		0	0	0	0	57	1	1	0	2	0
MKRD-0426	1	3	HH0368	0		0	0	0	0	48	1	0	1	2	0
MKRD-0427	1	3	HH0368	1		1	1	1	1	20	0	0	1	2	113.268
MKRD-0428	1	3	HH0368	0		0	0	0	1	22	0	0	1	2	1.960
MKRD-0429	1	3	HH0368	0		0	0	0	1	27	0	0	1	2	7.336
MKRD-0430	1	3	HH0368	0		0	0	0	0	21	0	0	1	2	0
MKRD-0431	1	3	HH0368	0		0	0	0	1	20	0	0	1	2	2.183
MKRD-0432	1	3	HH0368	0		1	1	1	1	31	0	1	1	2	38.690
MKRD-0433	1	3	HH0368	0		0	1	1	1	29	0	1	1	2	2.251
MKRD-0434	1	3	HH0368	0		0	0	0	0	34	0	1	1	3	0
MKRD-0435	1	3	HH0368	0		0	1	1	1	28	0	0	1	3	8.574
MKRD-0436	1	3	HH0368	0		0	0	0	1	1	0	1	1	1	0.071
MKRD-0437	1	2	HH0288	0		0	0	0	0	25	0	0	1	2	0
MKRD-0438	1	2	HH0288	0		1	1	1	1	32	0	0	1	2	9.946
MKRD-0439	1	1	HH0288	0		1	1	1	1	8	0	0	0	1	685.002
MKRD-0440	1	1	HH0288	0		0	0	0	1	23	1	0	1	1	3.732
MKRD-0441	1	1	HH0288	0		0	0	0	0	35	1	0	0	1	0
MKRD-0442	1	1	HH0288	0		0	0	0	1	22	0	1	1	3	5.231
MKRD-0443	1	2	HH0288	0		0	0	0	0	16	0	0	0	3	0
MKRD-0444	1	2	HH0288	1		1	1	1	1	29	0	0	1	3	34.135
MKRD-0445	1	2	HH0288	0		1	1	1	1	44	0	1	1	1	32.090
MKRD-0446	1	2	HH0288	0		0	1	1	0	30	0	0	1	2	0
MKRD-0447	1	2	HH0288	0		0	1	1	1	35	0	0	1	2	54.500
MKRD-0448	1	3	HH0288	0		1	1	1	1	36	0	0	1	1	71.526
MKRD-0449	1	2	HH0288	0		0	0	0	1	35	1	0	1	3	0.282
MKRD-0450	1	3	HH0288	0		0	0	0	1	24	0	0	1	2	8.043
MKRD-0451	0			0		0	0	0	0	41	0	0	0	3	0
MKRD-0452	0			0		0	0	0	0	4	0	1	0	1	0
MKRD-0453	0			0		0	0	0	1		0	1	0	1	2.105
MKRD-0454	0			0		0	0	0	1	71	0	0	1	2	0.055
MKRD-0455	0			0	0	0	0	0	1	11	0	0	1	2	0.103
MKRD-0456	0			0		0	0	0	0		0	0	1	1	0
MKRD-0457	0			0		0	0	0	1	83	0	1	1	1	0.028
MKRD-0458	0			0		0	0	0	0	39	0	1	1	2	0
MKRD-0459	0			0		0	1	1	1	19	0	0	0	2	46.913
MKRD-0460	0			0		0	1	1	0	36	0	0	1	3	0
MKRD-0461	0			0		0	0	0	0	15	0	1	1	2	0
MKRD-0462	0			0		0	0	0	0		0				0
MKRD-0463	0			0		0	0	0	0	30	1	0	1	2	0
MKRD-0464	0			0		0	0	0	0	31	0	0	1	2	0
MKRD-0465	1	2	HH9999	0		0	0	0	1	45	0	0	1	2	0.133
MKRD-0466	1	1	HH9999	0		0	1	1	0	4	0	1	1	2	0
MKRD-0467	1	2	HH9999	0		0	0	0	0	32	0	1	1	3	0
MKRD-0469	1	1	HH9999	0		0	0	0	0	2	0	0	1	1	0
MKRD-0470	1	1	HH9999	0		0	0	0	0	5	0	1	1	3	0
MKRD-0471	1	1	HH9999	0		0	0	0	0	50	0	0	1	3	0
MKRD-0472	1	1	HH9999	0		0	1	1	1	9	0	0	1	3	73.689
MKRD-0473	1	1	HH9999	0		0	1	1	0	9	0	0	1	3	0
MKRD-0474	1	1	HH9999	1		1	1	1	1	26	0	0	1	2	124.077
MKRD-0475	1	2	HH9999	1		1	1	1	0	10	0	1	1	3	0
MKRD-0476	1	2	HH9999	0		0	0	0	0	9	1	1	0	1	0
MKRD-0477	1	1	HH9999	0		0	1	1	1	4	0	0	1	2	0.071
MKRD-0478	1	1	HH9999	0		0	0	0	0	32	1	0	1	1	0
MKRD-0479	1	1	HH9999	0		0	0	0	1	48	0	0	1	3	0.072
MKRD-0480	0			0		0	0	0	0	39	0	1	1	3	0
MKRD-0481	0			0		0	0	0	0	32	0	1	1	2	0
MKRD-0482	0			0		0	0	0	0	23	1	0	1	2	0
MKRD-0483	0			0		0	1	1	1	20	0	0	1	3	7.416
MKRD-0484	0			0		0	0	0	1	2	0	0		3	0.002
MKRD-0485	1	1	HH0460	0		0	1	1	1	38	0	1	0	1	0.067
MKRD-0486	1	1	HH0460	0		0	0	0	0	32	0	0	1	3	0
MKRD-0488	1	2	HH0460	0		0	0	0	0	39	0	0	1	2	0
MKRD-0489	0			0		0	0	0	0	19	0	0	1		0
MKRD-0490	1	1	HH0483	0		0	0	0	1	49	0	0	1	1	1.660
MKRD-0491	1	2	HH0483	0		0	0	0	0	47	0	0	1	3	0
MKRD-0492	1	1	HH0483	0		0	0	0	0	27	1	0	1	3	0
MKRD-0493	1	1	HH0483	0		1	1	1	1	6	0	0	0	1	45.988
MKRD-0494	1	1	HH0483	0		0	0	0	0	4	0	0	0	1	0
MKRD-0495	1	2	HH0483	0		0	1	1	1	45	0	0	1	2	1.983
MKRD-0496	1	2	HH0483	0		0	0	0	0	28	0	0	1	2	0
MKRD-0497	1	3	HH0483	0		0	0	0	0	64	0	0			0
MKRD-0498	1	3	HH0483	0		0	0	0	1	55	0	1	1	2	0.040
MKRD-0499	1	3	HH0483	0		0	0	0	1	48	0	0	0	3	0.014
MKRD-0500	1	3	HH0483	0		0	0	0	0	16	0	0	0	3	0
